# Supplementary material for: Modification of the Tumor Microenvironment Enhances Anti-PD-1 Immunotherapy in Metastatic Melanoma
Source: Pharmaceutics. 2022 Nov 10;14(11):2429. doi: 10.3390/pharmaceutics14112429 (PMC9695203; doi:10.3390/pharmaceutics14112429)
Supplement: Supplementary file 1 [file pharmaceutics-14-02429-s001.zip]

Archive with 1 entries (1 files):
- pharmaceutics-1972010-supplementary.pdf
